# Supplementary material for: RNA Nanovaccine Protects against White Spot Syndrome Virus in Shrimp
Source: Vaccines (Basel). 2022 Aug 30;10(9):1428. doi: 10.3390/vaccines10091428 (PMC9504209; doi:10.3390/vaccines10091428)
Supplement: Supplementary file 1 [file vaccines-10-01428-s001.zip]

Archive with 1 entries (1 files):
- vaccines-1821061-supplementary.pdf
